# Supplementary material for: Antimicrobial Synergy Testing: Comparing the Tobramycin and Ceftazidime Gradient Diffusion Methodology Used in Assessing Synergy in Cystic Fibrosis-Derived Multidrug-Resistant Pseudomonas aeruginosa
Source: Antibiotics (Basel). 2021 Aug 12;10(8):967. doi: 10.3390/antibiotics10080967 (PMC8388873; doi:10.3390/antibiotics10080967)
Supplement: Supplementary file 1 [file antibiotics-10-00967-s001.zip]

Archive with 1 entries (1 files):
- antibiotics-1301661-supplementary.xlsx
