# Supplementary material for: Antimicrobial Synergy Testing: Comparing the Tobramycin and Ceftazidime Gradient Diffusion Methodology Used in Assessing Synergy in Cystic Fibrosis-Derived Multidrug-Resistant Pseudomonas aeruginosa
Source: Antibiotics (Basel). 2021 Aug 12;10(8):967. doi: 10.3390/antibiotics10080967 (PMC8388873; doi:10.3390/antibiotics10080967)
Supplement: Supplementary file 1 [file antibiotics-10-00967-s001.zip › antibiotics-1301661-supplementary.xlsx]

## Sheet: Key
	TM	Tobramycin
	TZ	Ceftazidime
	FICI	Fractional Inhibitory Concentration Index
	SBPI	Susceptibilty Breakpoint Index
	NI	No Interaction
	SYN	Synergy
	MIC	Minimum Inhibitory Concentration
	R	Biological replicate
	cAv.	Average

## Sheet: Raw data
Strains	MIC test												Synergy MIC																								Fractional Inhibitory Concentration Index
	Gradient diffusion MIC						Checkerboard assay						Cross method						Direct overlay						MIC:MIC						Checkerboard						Cross method					Direct overlay					MIC:MIC
Study no.	R1		R2		R3		R1		R2		R3		R1		R2		R3		R1		R2		R3		R1		R2		R3		R1		R2		R3
	TM	TZ	TM	TZ	TM	TZ	TM	TZ	TM	TZ	TM	TZ	TM	TZ	TM	TZ	TM	TZ	TM	TZ	TM	TZ	TM	TZ	TM	TZ	TM	TZ	TM	TZ	TM	TZ	TM	TZ	TM	TZ	R1	R2	R3	cAv.		R1	R2	R3	cAv.		R1	R2	R3
PSA001	12	>256	16	>256	24	>256	32	>256	16	>256	64	>256	12	24	8	24	8	24	8	12	8	4	12	12	12	256	8	128	12	192	4	>256	2	128	32	4	1.08	0.58	0.413333	0.691111	NI	0.706667	0.54	0.54	0.595556	NI	1.85333	0.926667	1.14
PSA002	4	3	3	1	4	2	4	8	4	1	2	8	0.25	0.75	0.5	0.19	0.38	0.38	0.75	1	0.5	0.5	1	1	1	0.75	1.5	0.75	2	0.75	0.25	1	1	0.25	0.5	1	0.3125	0.356667	0.285	0.318056	SYN	0.520833	0.666667	0.75	0.645833	NI	0.5	1.25	0.875
PSA003	4	3	2	2	2	3	2	16	2	8	4	16	0.19	0.25	0.19	0.25	0.125	0.38	1	1.5	1	1	1	1	1	1	0.75	1	1	1.5	0.25	2	0.25	0.5	1	1	0.130833	0.22	0.189167	0.18	SYN	0.75	1	0.833333	0.861111	NI	0.583333	0.875	1
PSA004	8	>256	8	>256	8	>256	4	>256	4	>256	8	>256	0.125	0.75	0.38	0.75	0.38	1	0.5	0.75	0.5	0.5	0.5	0.75	0.064	0.75	0.023	0.75	0.023	0.75	0.5	8	0.5	4	0.5	8	0.018125	0.05	0.0508333	0.0396528	SYN	0.065	0.0641667	0.065	0.0647222	SYN	0.0105	0.005375	0.005375
PSA005	>256	1	>256	1	>256	0.75	>256	2	>256	2	>256	2	24	0.19	8	0.125	8	0.19	0.38	0.5	0.5	0.5	0.38	0.5	64	0.25	48	0.19	64	0.25	4	0.06	4	0.06	4	0.06	0.27	0.151667	0.28	0.233889	SYN	0.501267	0.501667	0.667933	0.556956	NI	0.463333	0.35	0.546667
PSA006	16	2	16	1.5	16	2	8	1	4	4	8	2	1.5	0.38	2	0.25	1	0.38	1	1	1	1	1	1	6	0.75	6	0.5	3	1	4	0.5	1	1	2	1	0.28375	0.291667	0.2525	0.275972	SYN	0.5625	0.729167	0.5625	0.618056	NI	0.75	0.708333	0.6875
PSA007	3	>256	3	>256	3	>256	2	>256	4	>256	4	256	3	32	1.5	32	1.5	32	2	3	2	2	3	3	1.5	256	0.25	24	3	128	0.25	32	0.25	8	0.5	4	1.10667	0.606667	0.606667	0.773333	NI	0.676667	0.673333	1.01	0.786667	NI	1.35333	0.163333	1.42667
PSA008	>256	3	>256	4	>256	4	>256	32	>256	16	>256	16	96	3	32	3	16	1	3	2	6	3	4	4	128	1.5	96	1.5	96	2	64	16	256	8	8	8	1.32	0.856667	0.303333	0.826667	NI	0.676667	0.77	1.01333	0.82	NI	0.926667	0.695	0.82
PSA009	8	6	4	>256	4	3	8	16	8	16	4	16	2	1.5	1.5	24	1	0.75	3	4	3	2	4	2	4	4	1.5	64	4	4	4	0.25	4	0.5	2	0.125	0.5	0.455	0.5	0.485	SYN	1.04167	0.756667	1.66667	1.155	NI	1.16667	0.588333	2.33333
PSA010	1.5	>256	1	>256	2	>256	1	>256	0.5	>256	0.5	128	1.5	256	0.5	32	1	64	1.5	1	1.5	1.5	2	1.5	0.25	64	0.19	64	0.75	128	0.125	32	0.06	64	0.06	4	1.85333	0.606667	0.713333	1.05778	NI	1.00333	1.505	1.005	1.17111	NI	0.38	0.403333	0.801667
PSA011	16	4	16	3	16	3	32	16	32	16	32	32	2	0.75	2	0.5	3	0.75	2	2	2	2	2	2	6	2	8	2	8	2	8	4	8	1	4	8	0.3125	0.291667	0.4375	0.347222	SYN	0.625	0.791667	0.791667	0.736111	NI	0.875	1.16667	1.16667
PSA012	8	>256	3	>256	6	>256	8	>256	8	>256	4	>256	0.75	8	0.75	8	1.5	32	3	3	3	2	4	4	1.5	12	0.19	16	1.5	64	4	16	4	32	1	128	0.120417	0.276667	0.356667	0.25125	SYN	0.385	1.00667	0.68	0.690556	NI	0.2275	0.116667	0.463333
PSA013	1	2	1	1.5	1.5	2	1	4	1	4	0.5	8	0.38	2	0.125	0.38	0.19	0.38	1	1	0.75	1	1	1	0.75	1.5	0.75	0.75	0.75	2	0.5	1	0.25	1	0.125	2	1.38	0.378333	0.316667	0.691667	NI	1.5	1.41667	1.16667	1.36111	NI	1.5	1.25	1.5
PSA014	2	12	1.5	>256	1.5	16	2	128	2	128	2	64	0.25	2	0.25	12	0.5	4	1.5	1.5	1	1.5	1.5	1.5	1	6	0.64	12	1	6	1	64	1	2	1	16	0.291667	0.206667	0.583333	0.360556	SYN	0.875	0.671667	1.09375	0.880139	NI	1	0.466667	1.04167
PSA015	6	>256	8	>256	8	>256	16	256	16	32	16	128	6	16	3	32	3	16	4	4	4	4	6	4	1.5	64	1.5	64	4	128	2	32	1	8	0.5	16	1.05333	0.481667	0.428333	0.654444	NI	0.68	0.513333	0.763333	0.652222	NI	0.463333	0.400833	0.926667
PSA016	1	>256	2	>256	1.5	>256	4	>256	2	>256	2	>256	1	256	0.5	3	1	24	0.75	1	1	1	1.5	1.5	0.125	1.5	0.094	6	0.75	96	0.25	32	0.5	64	0.5	128	1.85333	0.26	0.746667	0.953333	NI	0.753333	0.503333	1.005	0.753889	NI	0.13	0.067	0.82
PSA017	3	>256	3	>256	3	>256	4	>256	4	>256	8	>256	3	256	2	24	3	64	2	2	2	2	3	3	2	128	2	128	2	192	4	16	2	32	1	256	1.85333	0.746667	1.21333	1.27111	NI	0.673333	0.673333	1.01	0.785556	NI	1.09333	1.09333	1.30667
PSA018	4	>256	3	>256	4	>256	4	>256	4	>256	4	>256	0.38	12	0.5	16	3	64	3	3	1.5	2	2	3	0.5	24	0.125	24	0.5	48	2	256	2	8	0.5	256	0.135	0.22	0.963333	0.439444	SYN	0.76	0.506667	0.51	0.592222	NI	0.205	0.121667	0.285
PSA019	4	>256	4	>256	4	>256	4	>256	2	>256	4	>256	4	48	3	48	3	64	4	4	4	4	4	4	4	256	3	256	4	256	2	4	0.5	256	1	128	1.16	0.91	0.963333	1.01111	NI	1.01333	1.01333	1.01333	1.01333	NI	1.85333	1.60333	1.85333
PSA020	12	>256	12	>256	12	>256	4	>256	2	>256	2	>256	8	48	8	48	12	64	8	8	8	8	12	12	6	192	8	128	12	256	2	8	1	256	2	4	0.826667	0.826667	1.21333	0.955556	NI	0.693333	0.693333	1.04	0.808889	NI	1.14	1.09333	1.85333
PSA021	3	>256	2	>256	2	>256	2	>256	1	>256	2	>256	0.5	32	2	32	1.5	64	2	2	2	2	2	2	1.5	128	0.023	128	1.5	192	0.125	256	0.125	128	0.125	256	0.273333	1.10667	0.963333	0.781111	NI	0.673333	1.00667	1.00667	0.895556	NI	0.926667	0.438167	1.39
PSA022	>256	>256	>256	>256	>256	>256	>256	>256	256	>256	>256	>256	>256	>256	>256	>256	>256	>256	>256	>256	>256	>256	>256	>256	>256	>256	>256	>256	>256	>256	128	256	128	4	64	256	2	2	2	2	NI	2	2	2	2	NI	2	2	2
PSA023	8	>256	6	>256	12	>256	8	256	8	>256	8	>256	4	64	6	64	8	48	8	4	6	6	6	8	8	128	6	256	8	192	4	8	4	32	2	256	0.713333	1.21333	0.826667	0.917778	NI	1.01333	1.02	0.526667	0.853333	NI	1.42667	1.85333	1.30667
PSA024	24	1.5	12	1.5	24	1.5	16	>256	8	>256	16	4	8	0.38	12	0.75	6	0.25	1.5	1.5	1.5	1.5	2	2	12	0.75	6	0.75	16	0.75	8	4	4	2	1	4	0.586667	1.5	0.416667	0.834444	NI	1.0625	1.125	1.41667	1.20139	NI	1	1	1.16667
PSA025	3	32	3	96	4	128	2	256	2	>256	4	256	0.5	4	0.75	12	1	12	1	1.5	2	2	3	3	0.5	6	0.38	12	1.5	32	0.5	128	1	32	0.5	64	0.291667	0.375	0.34375	0.336806	SYN	0.380208	0.6875	0.773438	0.613715	NI	0.354167	0.251667	0.625
PSA026	4	>256	3	>256	4	>256	8	>256	8	>256	4	>256	2	64	3	256	4	64	4	4	3	3	4	4	3	192	3	256	4	192	4	4	4	32	2	4	0.713333	1.85333	1.21333	1.26	NI	1.01333	1.01	1.01333	1.01222	NI	1.39	1.85333	1.64
PSA027	2	128	2	>256	2	128	1	256	2	>256	2	>256	0.5	24	1	32	1	24	2	2	2	2	2	2	1	48	1	64	1	128	1	16	0.25	256	2	256	0.4375	0.606667	0.6875	0.577222	NI	1.01562	1.00667	1.01562	1.01264	NI	0.875	0.713333	1.5
PSA028	12	0.25	16	1.5	16	>256	8	8	4	8	8	4	12	0.064	4	0.38	4	1.5	0.75	0.5	1.5	1.5	16	16	1.5	0.25	16	1.5	16	192	8	0.25	2	2	2	2	1.256	0.503333	0.255	0.671444	NI	2.0625	1.09375	1.05333	1.40319	NI	1.125	2	1.64
PSA029	24	>256	12	>256	12	>256	8	>256	4	>256	8	>256	6	16	4	24	6	48	12	8	4	4	8	8	6	64	3	48	8	96	4	4	2	128	4	64	0.303333	0.413333	0.66	0.458889	SYN	0.526667	0.346667	0.693333	0.522222	NI	0.463333	0.41	0.986667
PSA030	3	>256	3	>256	3	>256	4	>256	4	>256	8	>256	1.5	48	2	48	2	64	3	2	3	3	3	4	2	256	2	192	3	192	2	8	2	4	4	16	0.66	0.826667	0.88	0.788889	NI	1.00667	1.01	1.01333	1.01	NI	1.52	1.30667	1.64
PSA031	12	>256	12	>256	8	>256	16	>256	16	>256	16	>256	12	>256	12	64	8	64	12	12	16	12	8	8	12	256	8	192	8	256	2	256	8	256	2	256	2	1.21333	1.21333	1.47556	NI	1.04	1.37333	1.02667	1.14667	NI	1.85333	1.30667	1.85333
PSA032	>256	>256	>256	>256	>256	>256	128	>256	64	>256	64	>256	128	48	96	64	>256	>256	>256	>256	96	64	>256	>256	>256	>256	64	96	>256	>256	32	256	64	32	4	256	0.586667	0.533333	2	1.04	NI	2	0.533333	2	1.51111	NI	2	0.533333	2
PSA033	1.5	1.5	1	3	1	3	0.5	2	0.25	4	1	4	0.38	0.25	0.19	0.75	0.125	0.75	0.75	0.75	0.75	1.5	0.75	1	1	0.75	0.5	1.5	0.5	1	0.125	0.125	0.0625	1	0.06	4	0.42	0.44	0.375	0.411667	SYN	1	1.25	1.08333	1.11111	NI	1.16667	1	0.833333
PSA034	2	>256	4	>256	3	>256	2	>256	8	>256	8	>256	1.5	48	2	48	2	32	2	3	4	4	2	3	1.5	192	1.5	128	1.5	128	1	32	4	8	4	4	0.91	0.66	0.773333	0.781111	NI	1.01	1.01333	0.676667	0.9	NI	1.39	0.801667	0.926667
PSA035	>256	1	>256	3	>256	2	128	>256	128	>256	64	>256	24	1	8	0.5	24	0.38	1.5	1.5	3	3	1.5	1.5	192	0.5	96	1	128	0.75	64	0.125	32	2	32	256	1.08	0.193333	0.27	0.514444	NI	1.505	1.01	0.755	1.09	NI	1.14	0.653333	0.801667
PSA036	128	>256	32	>256	64	>256	128	>256	128	>256	128	8	32	48	32	256	32	32	32	32	32	32	32	32	48	64	32	192	48	128	64	128	32	256	128	0.06	0.41	1.85333	0.606667	0.956667	NI	0.356667	1.10667	0.606667	0.69	NI	0.588333	1.64	1.17667
PSA037	1	>256	1	>256	0.5	>256	1	>256	1	>256	1	>256	0.38	32	0.38	32	0.25	48	1	1	1	1	0.5	1	0.19	16	0.19	48	0.19	96	0.0625	4	0.25	4	0.125	4	0.486667	0.486667	0.66	0.544444	NI	1.00333	1.00333	1.00333	1.00333	NI	0.243333	0.35	0.7
PSA038	12	4	12	>256	16	>256	16	128	32	128	16	128	1	0.75	1.5	6	3	12	1.5	1.5	1.5	1.5	1.5	1.5	1	2	0.125	4	0.25	16	8	8	4	16	4	64	0.270833	0.145	0.2275	0.214444	SYN	0.5	0.13	0.09875	0.242917	SYN	0.583333	0.02375	0.0689583
PSA039	3	4	2	3	2	3	1	8	1	8	1	8	0.38	0.75	0.19	0.5	0.38	0.75	1.5	1.5	1.5	1.5	1.5	1.5	1.5	1.5	1	1	1.5	2	1	0.25	0.25	4	0.06	4	0.314167	0.261667	0.44	0.338611	SYN	0.875	1.25	1.25	1.125	NI	0.875	0.833333	1.41667
PSA040	2	>256	2	>256	3	>256	2	>256	1	>256	0.5	256	1.5	32	2	48	2	64	2	2	1.5	2	3	3	2	256	1.5	192	2	128	1	16	0.5	64	0.06	32	0.856667	1.16	0.88	0.965556	NI	1.00667	0.756667	1.01	0.924444	NI	1.85333	1.39	1.09333
PSA041	12	>256	12	>256	12	>256	16	>256	32	>256	16	>256	8	48	8	32	6	32	8	8	8	12	6	6	12	256	16	256	16	192	4	256	8	256	2	256	0.826667	0.773333	0.606667	0.735556	NI	0.693333	0.706667	0.52	0.64	NI	1.85333	2.18667	1.97333
PSA042	6	6	4	6	6	8	8	16	16	16	8	16	3	1.5	4	1.5	1	1.5	3	3	3	3	3	3	3	3	3	6	4	6	4	8	8	0.125	8	0.125	0.75	1.25	0.354167	0.784722	NI	1	1.25	0.875	1.04167	NI	1	1.75	1.41667
PSA043	1.5	1	1	1	1.5	1	1	1	1	2	4	4	0.19	0.19	0.125	0.25	0.125	0.19	0.38	0.38	0.5	0.5	0.5	0.5	0.5	0.5	0.5	0.5	1	0.5	0.125	0.5	1	0.0625	2	1	0.316667	0.375	0.273333	0.321667	SYN	0.633333	1	0.833333	0.822222	NI	0.833333	1	1.16667
PSA044	2	8	1.5	8	1.5	16	1	16	1	16	1	16	0.25	1.5	0.75	2	0.5	3	1	1	1.5	1.5	1.5	1.5	0.75	4	1	6	1	8	0.25	1	0.5	1	0.06	8	0.3125	0.75	0.520833	0.527778	NI	0.625	1.1875	1.09375	0.96875	NI	0.875	1.41667	1.16667
PSA045	2	2	3	24	3	4	2	32	4	32	4	32	0.5	0.5	0.25	2	0.25	0.38	1	1.5	1.5	1.5	1	1.5	1	1	0.25	2	0.75	1.5	1	4	2	16	1	16	0.5	0.166667	0.178333	0.281667	SYN	1.25	0.5625	0.708333	0.840278	NI	1	0.166667	0.625
PSA046	1	2	1	4	1	3	1	8	1	8	1	8	0.125	0.38	0.19	0.75	0.19	0.38	0.5	0.5	1	1	1	1	0.5	1	0.5	1.5	0.5	1.5	0.0625	4	0.25	4	0.5	0.06	0.315	0.3775	0.316667	0.336389	SYN	0.75	1.25	1.33333	1.11111	NI	1	0.875	1
PSA047	0.75	>256	0.5	>256	0.5	>256	0.5	>256	0.25	>256	0.5	>256	0.38	48	0.5	64	0.25	48	0.75	0.75	0.75	0.75	0.5	0.5	0.38	96	0.38	192	0.19	96	0.0625	64	0.06	128	0.06	4	0.666667	1.21333	0.66	0.846667	NI	1.0025	1.5025	1.00167	1.16889	NI	0.826667	1.4	0.7
PSA048	2	2	3	3	3	>256	4	8	2	8	4	8	0.19	0.38	0.19	0.19	0.75	6	0.75	1	1.5	1.5	1.5	1.5	1	0.75	2	2	0.064	4	0.0625	4	0.5	4	0.5	4	0.285	0.126667	0.27	0.227222	SYN	0.875	1	0.505	0.793333	NI	0.875	1.33333	0.0346667
PSA049	0.75	>256	1.5	>256	2	>256	1	>256	0.25	>256	0.25	>256	0.125	24	0.125	3	0.25	8	0.75	0.75	0.25	0.5	0.75	0.75	0.094	16	0.047	8	0.125	12	0.5	64	0.125	4	0.125	4	0.246667	0.0933333	0.151667	0.163889	SYN	1.0025	0.168333	0.3775	0.516111	NI	0.178667	0.058	0.1025
PSA050	12	2	8	3	8	3	16	8	16	8	8	8	2	0.38	1.5	0.38	2	0.75	2	2	2	2	4	3	6	1	3	2	4	1.5	4	2	8	1	8	0.06	0.356667	0.314167	0.5	0.390278	SYN	1.16667	0.916667	1.5	1.19444	NI	1	1.04167	1
PSA051	2	>256	1.5	>256	1.5	>256	2	>256	1	>256	4	>256	0.75	24	0.38	32	0.38	12	2	2	1.5	1.5	1.5	1.5	1.5	64	0.125	48	0.094	12	0.0625	256	0.5	256	2	4	0.455	0.36	0.293333	0.369444	SYN	1.00667	1.005	1.005	1.00556	NI	0.963333	0.243333	0.102667
PSA052	0.75	>256	0.75	>256	0.75	>256	1	>256	0.5	64	0.125	>256	0.19	8	0.5	64	0.38	32	0.5	0.5	0.75	1	0.75	1	0.19	24	0.38	256	0.38	64	0.5	4	0.125	32	0.06	256	0.28	0.88	0.613333	0.591111	NI	0.668333	1.00333	1.00333	0.891667	NI	0.333333	1.36	0.72
PSA053	3	>256	2	>256	3	>256	2	>256	4	>256	2	>256	2	32	1	32	1.5	32	3	3	2	3	3	3	1.5	96	1	64	2	128	0.0625	256	2	4	1	4	0.773333	0.606667	0.606667	0.662222	NI	1.01	1.01	1.01	1.01	NI	0.82	0.713333	1.09333
PSA054	32	8	32	12	48	24	16	16	32	16	8	16	8	2	6	1	3	2	8	8	4	4	4	4	16	3	6	3	8	6	4	4	4	4	0.5	4	0.5	0.270833	0.145833	0.305556	SYN	0.3125	0.458333	0.25	0.340278	SYN	0.875	0.4375	0.416667
PSA055	1	3	0.75	6	1	3	1	8	0.25	8	0.125	8	0.125	0.5	0.19	1	0.19	0.38	0.75	0.75	0.75	0.75	0.75	0.75	0.38	1	0.25	1.5	0.5	2	0.125	0.06	0.0625	0.0625	0.06	0.06	0.291667	0.42	0.316667	0.342778	SYN	1	1.125	1	1.04167	NI	0.713333	0.583333	1.16667
PSA056	3	0.75	2	0.75	3	1	1	4	2	1	2	8	0.38	0.19	0.25	0.19	0.38	0.19	0.38	0.5	0.5	0.5	0.75	0.75	1.5	0.38	1	0.5	0.38	1	0.5	1	0.0625	0.5	0.5	4	0.38	0.378333	0.316667	0.358333	SYN	0.793333	0.916667	1	0.903333	NI	1.00667	1.16667	1.12667
PSA057	1.5	1.5	1	1.5	1	1.5	8	8	1	8	0.5	8	0.19	0.25	0.094	0.38	0.19	0.38	0.5	0.5	0.38	0.5	0.75	0.75	0.75	0.75	0.38	0.75	0.5	1	4	4	0.25	0.25	0.06	0.25	0.293333	0.347333	0.443333	0.361333	SYN	0.666667	0.713333	1.25	0.876667	NI	1	0.88	1.16667
PSA058	16	>256	12	>256	12	>256	1	128	32	>256	16	>256	3	24	3	24	4	24	6	6	4	4	6	6	6	96	6	64	12	96	0.25	4	4	64	2	128	0.2675	0.33	0.413333	0.336944	SYN	0.395	0.346667	0.52	0.420556	SYN	0.695	0.713333	1.32
PSA059	3	4	2	6	2	3	4	8	1	8	1	8	0.38	0.75	0.75	1.5	0.5	3	1.5	1.5	1.5	1.5	2	2	1.5	2	1	4	2	3	2	0.0625	0.0625	4	0.06	4	0.314167	0.625	1.25	0.729722	NI	0.875	1	1.66667	1.18056	NI	1	1.16667	2
PSA060	4	1	4	1.5	6	1	4	8	4	8	4	8	0.75	0.19	0.38	0.25	1	0.125	0.75	0.75	0.75	1	1.5	1	2	0.5	1.5	0.5	4	0.5	0.0625	4	1	2	0.25	4	0.3775	0.261667	0.291667	0.310278	SYN	0.9375	0.854167	1.25	1.01389	NI	1	0.708333	1.16667
PSA061	1	>256	1	128	1	>256	0.25	256	0.25	32	0.5	256	0.38	32	0.19	12	0.38	48	1	1	1	1	1	1	0.125	24	0.125	32	0.19	96	0.006	16	0.06	4	0.06	4	0.486667	0.28375	0.54	0.436806	SYN	1.00333	1.00781	1.00333	1.00483	NI	0.205	0.375	0.51
PSA062	3	>256	3	>256	3	>256	4	>256	4	>256	1	>256	2	8	0.38	6	0.75	12	1	1	1	1	1.5	1.5	1.5	12	0.064	6	0.38	32	1	4	1	4	0.125	128	0.693333	0.146667	0.29	0.376667	SYN	0.336667	0.336667	0.505	0.392778	SYN	0.54	0.0413333	0.233333
PSA063	8	12	4	12	6	24	16	32	16	32	16	32	3	2	2	2	6	3	3	3	3	3	6	6	8	6	4	8	6	24	8	4	4	16	4	16	0.541667	0.666667	1.125	0.777778	NI	0.625	1	1.25	0.958333	NI	1.5	1.66667	2
PSA064	48	24	16	48	24	12	32	64	64	64	64	64	8	3	3	6	12	2	4	6	4	4	6	4	8	6	3	6	16	6	8	16	8	16	16	16	0.291667	0.3125	0.666667	0.423611	SYN	0.333333	0.333333	0.583333	0.416667	SYN	0.416667	0.3125	1.16667
PSA065	>256	>256	>256	>256	>256	>256	128	>256	256	>256	128	>256	128	48	48	48	192	48	128	192	64	24	256	96	128	64	64	64	128	192	64	256	32	256	64	64	0.586667	0.32	0.8	0.568889	NI	1.06667	0.293333	1.17333	0.844444	NI	0.64	0.426667	1.06667
PSA066	2	6	2	4	2	2	2	16	2	16	1	16	0.125	1	0.19	0.75	2	0.5	1.5	1.5	1.5	1.5	1.5	1.5	1	2	1.5	3	2	2	1	0.125	1	0.25	0.5	4	0.229167	0.2825	1.25	0.587222	NI	1	1.125	1.5	1.20833	NI	0.833333	1.5	2
PSA067	16	>256	12	>256	6	>256	16	256	16	>256	16	>256	4	32	4	24	4	64	6	8	6	6	6	6	4	48	4	96	6	256	4	128	8	8	8	4	0.356667	0.413333	0.88	0.55	NI	0.401667	0.52	1.02	0.647222	NI	0.41	0.653333	1.85333
PSA068	2	>256	2	>256	2	>256	8	>256	8	>256	8	>256	0.75	32	1	32	1	32	2	2	2	2	2	2	0.75	128	0.75	64	2	192	4	8	4	8	2	128	0.481667	0.606667	0.606667	0.565	NI	1.00667	1.00667	1.00667	1.00667	NI	0.801667	0.588333	1.64
PSA069	3	2	3	3	2	1	2	8	4	8	4	8	0.25	0.38	0.125	0.25	0.5	0.38	0.75	0.75	1	1	1.5	1.5	1	0.75	1	1	2	1.5	1	1	2	0.0625	1	4	0.273333	0.125	0.63	0.342778	SYN	0.625	0.666667	2.25	1.18056	NI	0.708333	0.666667	2.5
PSA070	12	>256	12	>256	12	>256	16	>256	16	>256	16	>256	8	48	4	48	8	48	12	12	8	8	6	6	8	128	4	96	8	192	16	4	8	256	4	256	0.826667	0.493333	0.826667	0.715556	NI	1.04	0.693333	0.52	0.751111	NI	1.09333	0.653333	1.30667
[truncated: 23 more columns]

## Sheet: Sheet1
				a) Effect of antimicrobial type on the MIC derived from each method.
